# Supplementary material for: A Precision-Engineered DC-Targeting mRNA-LNP Neoantigen Vaccine Elicits Stronger T Cell Responses and Exhibits Superior Tumor Control
Source: Vaccines (Basel). 2026 Mar 5;14(3):239. doi: 10.3390/vaccines14030239 (PMC13030069; doi:10.3390/vaccines14030239)
Supplement: Supplementary file 1 [file vaccines-14-00239-s001.zip]

Archive with 2 entries (2 files):
- File S1. Uncropped immunoblot and SDS-PAGE images.pdf
- vaccines-4139226-supplementary.pdf
